# Supplementary material for: SCORE2 Outperforms Pol-SCORE in Detecting Increased Cardiovascular Risk
Source: Pathophysiology. 2025 Sep 9;32(3):45. doi: 10.3390/pathophysiology32030045 (PMC12452680; doi:10.3390/pathophysiology32030045)
Supplement: Supplementary file 1 [file pathophysiology-32-00045-s001.zip]

Archive with 1 entries (1 files):
- pathophysiology-3795651-supplementary.pdf
